# Supplementary material for: Disease modeling and pharmacological rescue of autosomal dominant retinitis pigmentosa associated with RHO copy number variation
Source: eLife. 2024 Apr 25;12:RP90575. doi: 10.7554/eLife.90575 (PMC11045220; doi:10.7554/eLife.90575)
Supplement: Figure 2—source data 1. [file elife-90575-fig2-data1.zip]

Archive with 3 entries (2 files):
- Fig2/
- Fig2/E 301-030122 Lamba-SK-12320.tif
- Fig2/G300-030122Lamba-SK-12639.tif
